# Supplementary material for: Telomere Length, Telomerase Activity, and Vaginal Microbiome in Patients with HPV-Related Precancerous Lesions
Source: Int J Mol Sci. 2024 Jul 26;25(15):8158. doi: 10.3390/ijms25158158 (PMC11311766; doi:10.3390/ijms25158158)
Supplement: Supplementary file 1 [file ijms-25-08158-s001.zip]

Archive with 1 entries (1 files):
- ijms-3093255-supplementary.pdf
